# Supplementary material for: Maternal High-Fiber Diet Protects Offspring against Type 2 Diabetes
Source: Nutrients. 2020 Dec 30;13(1):94. doi: 10.3390/nu13010094 (PMC7823372; doi:10.3390/nu13010094)
Supplement: Supplementary file 1 [file nutrients-13-00094-s001.zip]

Archive with 17 entries (14 files):
- Supplementary_Information/
- Supplementary_Information/Supplementary_Data.docx
- __MACOSX/
- __MACOSX/Supplementary_Information/
- __MACOSX/Supplementary_Information/._Supplementary_Data.docx
- Supplementary_Information/Supplementary_Fig.S1_Nile_Rat_Number_Summary.pdf
- __MACOSX/Supplementary_Information/._Supplementary_Fig.S1_Nile_Rat_Number_Summary.pdf
- Supplementary_Information/Supplementary_Fig.S2_BN_Methods.pdf
- __MACOSX/Supplementary_Information/._Supplementary_Fig.S2_BN_Methods.pdf
- Supplementary_Information/.DS_Store
- __MACOSX/Supplementary_Information/._.DS_Store
- Supplementary_Information/Supplementary_Table_1_Nile_Rats.xlsx
- __MACOSX/Supplementary_Information/._Supplementary_Table_1_Nile_Rats.xlsx
- Supplementary_Information/Supplementary_Fig.S3.pdf
- __MACOSX/Supplementary_Information/._Supplementary_Fig.S3.pdf
- Supplementary_Information/Supplementary_Fig_S4.pdf
- __MACOSX/Supplementary_Information/._Supplementary_Fig_S4.pdf
